# Supplementary material for: Comparative Analysis of Cuticular Wax in Various Grape Cultivars During Berry Development and After Storage
Source: Front Nutr. 2021 Dec 28;8:817796. doi: 10.3389/fnut.2021.817796 (PMC8748257; doi:10.3389/fnut.2021.817796)
Supplement: Supplementary file 1 [file Table_1.XLSX]

## Sheet: Supplemental Table S1
Supplemental Table S1 Chemical composition and amount of cuticular wax in 12 grape cultivars
Chemical groups	Component Name	Retention Time	Formula	Components contents (ng cm-2)
				Fujiminori	Summer Black	Wink	Manicure Finger	Queen of Vineyard	Centennial Seedless	Rosario Bianco	Italia	Victoria	Kyoho			Red Globe			Shine Muscat
				maturation	maturation	maturation	maturation	maturation	maturation	maturation	maturation	maturation	mature-green	veraison	maturation	mature-green	veraison	maturation	mature-green	veraison	maturation
Alkanes	Decane, 2,4,6-trimethyl-	8.22	C13H28	0.033±0.005	0.108±0.009	0.015±0.002	0.022±0.002	0.006±0.001	0.036±0.003	0.018±0.001	0.017±0.001	0.064±0.008	0.009±0.002	0.008±0.001	0.018±0.006	0.036±0.006	0.02±0.014	0.013±0.001	0.013±0.002	0.008±0.002	0.016±0.003
	Undecane, 4,7-dimethyl-	8.327	C13H28	0.012±0.001	0.044±0.006	0.005±0.001	0.007±0.001	ND	0.014±0	0.006±0	0.006±0.001	0.027±0.004	0.004±0	0.003±0	0.006±0.002	0.016±0.004	0.008±0.005	0.005±0	0.006±0.001	0.004±0.001	0.005±0.001
	Decane, 2,6,8-trimethyl-	8.975	C13H28	0.019±0.003	0.054±0.01	0.006±0.001	ND	0.003±0	0.017±0	ND	ND	0.032±0.002	0.005±0.001	0.004±0	ND	0.02±0.005	0.011±0.007	ND	0.007±0.001	0.004±0.001	0.006±0.001
	Dodecane	10.557	C12H26	0.013±0	0.032±0.005	0.007±0.001	0.007±0.002	ND	0.013±0.002	0.007±0.001	0.004±0	ND	0.003±0.001	0.003±0.001	0.008±0.003	0.014±0.002	0.008±0.005	0.006±0.001	0.005±0.002	0.003±0	0.003±0.002
	Undecane, 2,6-dimethyl-	10.775	C13H28	0.017±0.001	0.063±0.009	0.014±0.003	ND	ND	0.029±0.004	0.016±0.001	ND	ND	0.009±0.001	0.008±0.001	ND	0.025±0.004	0.017±0.008	ND	0.01±0.002	0.005±0.001	0.016±0.004
	Undecane, 2,8-dimethyl-	10.896	C13H28	0.008±0	0.029±0.008	0.006±0.002	0.007±0	ND	0.012±0.002	0.006±0	0.006±0.001	ND	0.005±0.001	0.005±0	0.006±0.002	ND	0.006±0.003	0.005±0	0.004±0.002	0.002±0	0.006±0.002
	Heptane, 3-ethyl-5-methyl-	11.402	C10H22	0.014±0.002	0.046±0.009	0.012±0.003	ND	ND	0.023±0.004	ND	ND	ND	0.008±0.001	0.01±0.002	ND	0.021±0.002	0.013±0.005	ND	0.009±0.003	0.005±0	0.014±0.004
	Decane, 2,3,5-trimethyl-	11.44	C13H28	0.015±0.002	0.035±0.011	0.004±0.001	0.005±0.001	ND	0.01±0.001	0.005±0	0.004±0.001	ND	0.007±0.004	0.01±0.002	0.005±0.002	0.021±0.002	0.007±0.002	0.004±0	0.007±0.002	0.005±0	0.005±0.001
	Tridecane	12.047	C13H28	0.014±0.003	0.036±0.008	0.009±0.002	0.01±0.001	0.003±0.001	0.019±0.002	0.009±0	0.009±0.002	0.021±0.001	0.008±0.001	0.007±0	0.009±0.003	0.019±0.001	0.008±0.001	0.008±0.001	0.007±0.003	0.004±0	0.009±0.003
	Decane, 2,4-dimethyl-	12.114	C12H26	0.012±0.001	0.044±0.009	0.008±0.002	0.01±0.001	0.005±0.001	0.022±0.001	0.009±0	0.009±0.002	0.032±0.003	0.01±0.001	0.008±0	0.009±0.003	0.024±0.001	0.013±0.004	0.008±0.001	0.01±0.004	0.006±0.002	0.01±0.003
	Hexane, 3,3-dimethyl-	12.191	C8H18	0.007±0	0.027±0.007	0.005±0.001	0.007±0.001	0.003±0.001	0.016±0.002	0.006±0	0.002±0.001	ND	0.006±0	0.004±0	0.006±0.003	0.013±0.001	0.007±0.003	0.006±0.001	0.004±0	0.002±0.001	0.005±0.002
	Dodecane, 4,6-dimethyl-	12.456	C14H30	0.022±0.001	0.069±0.014	0.013±0.003	0.017±0.002	0.008±0.001	0.034±0.006	0.015±0	0.014±0.003	0.045±0.002	0.015±0.002	0.013±0	0.015±0.006	0.035±0.003	0.017±0.005	0.014±0.001	0.016±0.008	0.008±0.001	0.017±0.005
	Tetradecane	13.472	C14H30	0.024±0.003	0.048±0.03	0.012±0.003	0.014±0.003	0.005±0.001	0.022±0.007	0.012±0.001	0.013±0.004	0.015±0.003	0.012±0.003	0.011±0.003	0.012±0.005	0.085±0.012	0.013±0.004	0.013±0	0.011±0.007	0.007±0.002	0.017±0.005
	Pentadecane	14.196	C15H32	ND	ND	0.018±0.005	0.027±0.002	ND	ND	0.021±0.001	0.022±0.007	ND	ND	0.017±0.001	0.02±0.007	ND	0.018±0.005	0.021±0	0.021±0.011	0.011±0.002	0.027±0.01
	Heptadecane, 2,6,10,14-tetramethyl-	14.327	C21H44	0.032±0.001	0.127±0.025	0.032±0.007	0.046±0.004	0.021±0.006	0.08±0.014	0.037±0.002	0.038±0.012	0.083±0.012	0.033±0.007	0.031±0.003	0.035±0.011	0.06±0.004	0.032±0.008	0.036±0.001	0.038±0.019	0.021±0.005	0.049±0.014
	Dodecane, 2,6,11-trimethyl-	14.796	C15H32	0.087±0.011	0.3±0.046	0.069±0.013	0.097±0.01	0.04±0.018	0.176±0.03	0.077±0.004	0.081±0.023	0.211±0.033	0.077±0.015	0.069±0.008	0.075±0.025	0.144±0.008	0.072±0.017	0.074±0	0.088±0.04	0.049±0.013	0.104±0.026
	Dodecane, 2,7,10-trimethyl-	14.921	C15H32	0.014±0.003	0.051±0.013	0.012±0.003	ND	0.009±0.003	0.033±0.009	0.013±0.001	0.014±0.005	0.031±0.006	0.014±0.004	0.012±0.002	ND	0.025±0.002	0.013±0.004	0.013±0.001	0.017±0.007	0.009±0.003	0.019±0.005
	Hexadecane	16.54	C16H34	0.02±0.003	0.079±0.021	0.016±0.004	0.024±0.006	0.013±0.004	0.048±0.016	0.018±0.007	0.027±0.008	0.049±0.003	0.02±0.003	0.017±0.001	0.018±0.006	0.036±0.006	0.019±0.009	0.012±0.005	0.021±0.018	0.015±0.005	0.025±0.007
	Tridecane, 2-methyl-	17.459	C14H30	0.063±0.007	0.239±0.031	0.055±0.006	0.082±0.011	0.047±0.004	0.132±0.023	0.062±0.004	0.07±0.016	0.183±0.023	0.059±0.012	0.052±0.009	0.065±0.016	0.098±0.01	0.044±0.001	0.057±0.004	0.087±0.024	0.047±0.015	0.088±0.018
	Decane, 2,3,5,8-tetramethyl-	18.023	C14H30	0.024±0.002	0.101±0.011	0.02±0.001	0.034±0.005	0.018±0.003	0.056±0.014	0.024±0.002	0.028±0.007	0.075±0.017	0.028±0.007	0.021±0.003	0.025±0.006	0.038±0.006	0.022±0.008	0.022±0.002	0.039±0.009	0.021±0.008	0.033±0.007
	Undecane, 3,8-dimethyl-	20.883	C13H28	0.041±0.006	0.218±0.024	0.049±0.004	0.075±0.018	0.046±0.004	0.02±0.004	0.058±0.006	0.061±0.012	0.147±0.006	0.059±0.013	0.011±0.003	0.057±0.018	0.083±0.022	0.049±0.017	0.055±0.007	0.074±0.023	0.042±0.012	0.083±0.011
Esters	Dibutyl phthalate	21.819	C16H22O4	ND	0.123±0.01	0.023±0.002	0.027±0.005	0.05±0.008	0.071±0.006	0.024±0.002	0.024±0.004	0.117±0.013	0.039±0.006	0.042±0.009	0.028±0.009	0.072±0.006	0.035±0.003	0.02±0.001	0.099±0.022	0.037±0.011	0.035±0.008
	1-Monopalmitin, 2TMS derivative	34.666	C25H54O4Si2	0.052±0.003	0.139±0.006	0.058±0.01	0.087±0.022	0.042±0.007	0.178±0.046	0.06±0.003	0.073±0.019	0.096±0.003	0.086±0.002	0.051±0.008	0.054±0.019	0.076±0.015	0.048±0.012	0.072±0.003	0.09±0.014	0.043±0.015	0.121±0.025
	Glycerol monostearate, 2TMS derivative	37.691	C27H58O4Si2	0.058±0.001	0.115±0.007	0.035±0.009	0.057±0.016	0.039±0.007	0.142±0.012	0.039±0.002	0.045±0.014	0.075±0.002	0.077±0.005	0.05±0.008	0.038±0.016	0.119±0.014	0.048±0.012	0.045±0.003	0.076±0.011	0.04±0.012	0.074±0.013
Aldehydes	Benzaldehyde, 2,4-dimethyl-	10.94	C9H10O	ND	0.022±0.007	0.004±0.001	0.007±0	0.002±0.001	0.013±0.001	0.007±0	0.006±0.001	ND	0.003±0.001	0.009±0.002	ND	ND	0.011±0.009	ND	ND	0.002±0	0.005±0.001
	Eicosanal-	35.143	C20H40O	0.024±0.009	0.033±0.011	0.011±0.003	0.012±0.004	ND	0.016±0.001	0.008±0.001	ND	0.013±0.001	0.016±0.007	0.011±0.002	0.016±0.002	ND	0.052±0.015	0.025±0.003	0.017±0.002	0.007±0.002	0.016±0.001
Primary Alcohols	Docosanol, TMS derivative	33.815	C25H54OSi	0.047±0.007	0.103±0.018	0.025±0.003	0.029±0.006	0.042±0.011	0.07±0.02	0.024±0.002	0.028±0.007	0.088±0.011	0.046±0.009	0.05±0.009	0.034±0.011	0.071±0.005	0.049±0.007	0.025±0.004	0.08±0.022	0.043±0.02	0.049±0.013
	Isotridecyl alcohol, TMS derivative	39.858	C16H36OSi	0.221±0.033	0.134±0.027	0.058±0.002	0.045±0.01	0.017±0.005	0.15±0.02	0.039±0.005	0.038±0.007	0.077±0.005	0.089±0.016	0.153±0.017	0.068±0.012	0.121±0.008	0.227±0.057	0.098±0.006	0.019±0.002	0.039±0.009	0.075±0.013
	1-Octacosanol, TMS derivative	42.95	C31H66OSi	0.316±0.053	0.183±0.033	0.08±0.005	0.049±0.011	0.03±0.009	0.133±0.005	0.08±0.01	0.041±0.007	0.102±0.011	0.1±0.021	0.201±0.009	0.087±0.014	0.147±0.008	0.222±0.047	0.082±0.006	0.047±0.009	0.061±0.015	0.107±0.019
Fatty Acids	Palmitic Acid, TMS derivative	23.677	C19H40O2Si	0.712±0.084	2.307±0.107	0.565±0.194	0.782±0.195	0.433±0.157	1.318±0.106	0.607±0.004	0.64±0.081	1.178±0.56	0.767±0.271	0.888±0.062	0.91±0.228	1.155±0.163	0.722±0.159	0.525±0.015	0.966±0.262	0.731±0.243	0.984±0.301
	Stearic acid, TMS derivative	28.063	C21H44O2Si	0.267±0.025	0.919±0.091	0.274±0.137	0.375±0.108	0.164±0.078	0.559±0.057	0.287±0.016	0.305±0.033	0.23±0.304	0.354±0.144	0.444±0.01	0.481±0.146	0.449±0.068	0.317±0.089	0.258±0.015	0.378±0.101	0.317±0.081	0.515±0.192
	Arachidic acid, TMS derivative	31.913	C23H48O2Si	ND	ND	0.002±0	0.004±0.001	0.007±0.004	0.009±0.002	0.002±0	0.006±0.001	ND	0.006±0.002	0.006±0.001	0.008±0	0.014±0.002	0.004±0	0.003±0	0.005±0.001	0.003±0.001	0.005±0.001
	Trimethylsilyl 22-(trimethylsilyloxy)docosanoate	40.408	C28H60O3Si2	0.179±0.018	0.364±0.045	0.08±0.027	0.128±0.028	0.176±0.066	0.346±0.096	0.11±0.012	0.125±0.026	0.254±0.129	0.19±0.038	0.204±0.031	0.136±0.037	0.32±0.016	0.243±0.036	0.095±0.021	0.389±0.107	0.181±0.086	0.175±0.04
	Hexacosanoic acid, TMS derivative	41.196	C29H60O2Si	0.011±0.001	0.032±0.007	0.023±0.002	0.025±0.002	0.016±0.007	0.041±0.009	0.021±0.003	0.018±0.002	0.027±0.011	0.011±0.003	0.017±0.004	0.015±0.003	0.012±0.001	0.055±0.014	0.031±0.003	0.005±0	0.008±0.001	0.058±0.01
	10,12-Tricosadiynoic acid, TMS derivative	44.036	C26H46O2Si	0.787±0.276	1.42±0.169	0.301±0.044	0.474±0.106	0.349±0.059	1.543±0.275	0.354±0.074	0.435±0.082	0.849±0.059	0.839±0.048	0.803±0.022	0.439±0.167	0.512±0.145	0.699±0.16	0.351±0.023	0.631±0.145	0.588±0.088	0.568±0.165
	Lignoceric acid, TMS derivative	44.757	C27H56O2Si	0.073±0.005	0.089±0.015	0.11±0.013	0.087±0.015	0.067±0.032	0.145±0.032	0.129±0.021	0.061±0.008	0.056±0.011	0.049±0.014	0.066±0.009	0.076±0.013	0.043±0.009	0.261±0.069	0.178±0.019	0.024±0.007	0.025±0.002	0.33±0.069
	Trimethylsilyl triacontanoate	48.949	C33H68O2Si	0.098±0.012	0.097±0.012	0.112±0.007	0.129±0.02	0.036±0.003	0.116±0.012	0.102±0.006	0.06±0.01	0.064±0.01	0.082±0.026	0.137±0.011	0.153±0.015	0.04±0.005	0.242±0.061	0.175±0.016	0.03±0.007	0.085±0.01	0.344±0.078
Triterpenoids	β-Amyrin, TMS derivative	47.879	C33H58OSi	ND	ND	0.003±0.001	0.009±0.001	0.014±0.002	ND	0.01±0.002	0.022±0.005	ND	0.015±0.007	0.023±0.002	0.012±0.001	ND	ND	0.009±0	0.035±0.005	0.024±0.006	0.036±0.003
	Erythrodiol, 2O-TMS	50.958	C36H66O2Si2	ND	0.07±0.003	0.015±0.002	0.06±0.004	0.091±0.023	0.062±0.018	0.022±0.003	0.043±0.009	0.02±0.003	0.072±0.021	0.073±0.004	0.038±0.003	0.037±0.004	0.087±0.017	0.046±0.005	0.155±0.067	0.188±0.049	0.183±0.021
	Oleanolic acid 2TMS	52.35	C36H64O3Si2	9.308±0.631	11.471±0.929	2.375±0.262	4.165±0.294	8.273±0.711	4.613±0.465	2.743±0.567	5.271±0.809	2.337±0.15	12.801±2.679	12.209±0.426	5.783±1.735	7.731±0.589	11.21±2.295	3.754±0.968	11.553±1.559	11.885±0.6	4.051±1.646
*ND: Not detected

## Sheet: Supplemental Table S2
Supplemental Table S2 Primer sequences used for qRT-PCR
Gene Name	Accession	Forword Primer Sequence (5'-3')	Reverse Primer Sequence (5'-3')
Actin	EC969944	TGAGCAAGGAAATTACTGCC	TCATCGTATTCACCCTTGGA
CER1-1	VIT_15s0021g00040	GCAAAATGAGCCCATCAATA	TGCCTAAACTCAACACTTTAACA
CER1-2	VIT_15s0021g00050	CGTCCTTTAATGATTCCCTCTT	CATTCCAGATACTAGCACCAAA
CER3-1	VIT_09s0018g01340	GGAATTATATGTTGTATGGTGCTC	CCACTGTAAAAGGTTGTGTCAC
CER3-2	VIT_11s0037g01210	GAGGGCATCAACAATCAAATAG	GGTGCTTGTCAACAAAGAGG
CER4	VIT_06s0080g00120	CTTGCTATTCTTCGCCCTAC	GATTCCTTCAACCCAACCT
WSD1-1	VIT_15s0046g00480	CAGGTTAAGGACGATGACAAA	GAGGTCGGAGATGTAGTCTT
WSD1-2	VIT_15s0046g00490	GAAGTTGGGTTTTCTGGTCA	GGTGAGGATCGGGAACAAT
CER10	VIT_13s0019g01260	CAACTTCACCGCTCTCTAATG	ACCAACCCAAACCCAAAC
CER2-1	VIT_18s0001g07640	GAAGACGGTGTGTGAGAATG	CCCAAACTGGCTTATGTCC
CER2-2	VIT_05s0029g00480	CGAAGCCAAGTGCGATAA	CAACTCAGGACCGACGAT
CER2-3	VIT_14s0030g01950	TGGTGAACTGTAATGATGCC	TCCTTCAAATTCGTTTATCTGG
KCS-1	VIT_04s0008g02250	TCATACCCAACTGTTTCTTCC	CTTCTGTCATCAGCACCTTTA
KCS-2	VIT_05s0020g04540	GCTAAAGGGAGGATCAGAAAG	GACTGGGAACTCATCAATCTC
KCS-3	VIT_14s0006g02990	ATGGTAGGTGTTGTGATTGAG	CGAGGCTTGGACATAAAGTAG
KCS-4	VIT_15s0048g02720	GAGAGAGAGAGATGGGTAGTATAG	CGGATGACGAGTCCTTAAAC
KCR1	VIT_01s0137g00180	GGTTCAGGTGCTGCTATT	CGATATACGCTTTTGTGGC
PAS2	VIT_00s0313g00040	CACTTCTAAGGCGTCTGTATC	CCCGATTCTTTCAGAGTTGA
BAS	VIT_09s0054g01220	TCATCACGTATGCTGCTAAGTA	CACCATCATCCCTCTGTGAA
CYP716A-1	VIT_11s0065g00040	CACTTCTAAGGCGTCTGTATC	CCCGATTCTTTCAGAGTTGA
CYP716A-2	VIT_11s0065g00130	GATGCCACATGAATGAAATGGA	ATTTGCTCCTCGTAGACTT
CER	VIT_03s0063g00080	TTGCGGACAACGATCAAA	CAGGTCTAGGCAGTAAGAAATC
DEWAX	VIT_16s0013g01000	AGAGAGCAAGCAGAGACTAA	CATTAACGGACTGATCCCAAA
MYB30	VIT_14s0108g00830	GACCACCTTGCTGTGATAAA	GGACCATGTTCCTGGATATAAG
MYB41	VIT_12s0134g00570	ATTCATCGTCCACCTTCATC	AACTCTCGGGAATCTCAAAC
MYB96	VIT_17s0000g06190	ATCAGGAGGAGAAGACGATAA	TCCGTTCTTTGAGGAAGATAAG
ERF045	VIT_04s0008g06000	TTGAGGAGTTGCTTGACTATG	GGAATACAGAGAGAGAAGAGGA
